# Supplementary material for: Differing In Vitro Rooting and Flowering Responses of the Persian Violet to Low and High UV-C Irradiation
Source: Plants (Basel). 2021 Dec 4;10(12):2671. doi: 10.3390/plants10122671 (PMC8706140; doi:10.3390/plants10122671)
Supplement: Supplementary file 1 [file plants-10-02671-s001.zip]

Archive with 1 entries (1 files):
- plants-1448159-supplementary.pdf
